# Supplementary material for: Systematic Review and Meta-Analysis on Prevalence and Antimicrobial Resistance Patterns of Important Foodborne Pathogens Isolated from Retail Chicken Meat and Associated Environments in India
Source: Foods. 2025 Feb 7;14(4):555. doi: 10.3390/foods14040555 (PMC11854295; doi:10.3390/foods14040555)
Supplement: Supplementary file 1 [file foods-14-00555-s001.zip]

Archive with 1 entries (1 files):
- foods-3373930-supplementary.pdf
